# Supplementary material for: Vaginal small-bowel evisceration 15 years post wertheim-hysterectomy: a case report and review of literature
Source: Front Surg. 2026 Apr 21;13:1782864. doi: 10.3389/fsurg.2026.1782864 (PMC13139061; doi:10.3389/fsurg.2026.1782864)
Supplement: Supplementary file 1 [file Table1.xlsx]

## Sheet: Sheet1
Patient No	Age	Menopausal at time of hysterectomy (y/n)	Primary surgery type	Suture type (prim.)	Time between hysterectomy and VCDE (as extracted) d = days, mo = months, y = years	Main symptoms	Precipitating event	Complications of VCDE (incl. Death)	Link	PMID	Article Number
1	68	y	TAH	N/A	11y	Protrusion of two ileal loops	Strong cough	None	https://www.ncbi.nlm.nih.gov/pmc/articles/PMC5686219/	29096352	1			Legend:
2	70	y	TLH (+ BSO)	N/A	14mo	Felt protrusion whilst urinating	Spontaneous	None	https://www.ncbi.nlm.nih.gov/pmc/articles/PMC10757431/	38162424	2			TLH - total laparoscopic hysterectomy VH - vaginal hysterectomy BSO - bilateral salpingooophorectomy RA-TLH - robot-assisted total laparoscopic hysterectomy TAH - total abdominal hysterectomy
3	69	y	TLH	N/A	7d	Protruding bowels from vagina, hypogastric pain	Strained defecation	Infection (abscess)	https://www.ncbi.nlm.nih.gov/pmc/articles/PMC10342889/	37445221	3
4	52	y	STLH 2014 - due to Myoma 2021 - trachelectomy with BSO, laparoscopic	N/A	8y post STLH, 10we post-trachelectomy	Bulging sensation from vagina, intense hypogastric pain	Postcoital	None	https://www.ncbi.nlm.nih.gov/pmc/articles/PMC10342889/	37445221	3
5	59	y	LH + BSO	N/A	5y, however untreated prolaps within the last 2y	Protrusion of bowel loops through the vagina	Protrusion of bowel loops, noticed while urinating	None	https://www.tandfonline.com/doi/full/10.1080/01443615.2022.2141619	36411720	4
6	47	n	TLH	Polydioxanone, single layer	3mo	Sudden onset vaginal discharge and abdominal discomfort	Spontaneous	Recurrence of vault prolapse 3mo post-repair	https://www.ncbi.nlm.nih.gov/pmc/articles/PMC9526542/	36196124	5
7	59	y	TAH	N/A	15y	Atypical pain, pneumoperitoneum	Postcoital	None	https://ugeskriftet.dk/videnskab/fri-luft-i-abdomen-skyldes-ikke-altid-tarmperforation	35959821	6
8	52	y	Wertheim hysterectomy	N/A	4mo	Protrusion of bowel loops through the vagina whilst urinating	Post-brachytherapy/urinating, strain	None	https://www.ncbi.nlm.nih.gov/pmc/articles/PMC10034811/	35915519	7
9	55	y	TAH	N/A	8mo	Patient felt protrusion whilst defacating	Strained defecation	None	https://www.ncbi.nlm.nih.gov/pmc/articles/PMC9289328/	35860117	8
10	79	y	TLH + BSO + TLC (cystectomy!)	Vaginal cuff) 3-0 polyglactin, vertical running Extracorporal) 3-0 polyglactin, simple interrupted suture	13mo	Complaints of lower abdominal pain and nausea	N/A	Insufficiency of anastomosis	https://www.ncbi.nlm.nih.gov/pmc/articles/PMC8560436/	34755053	9
11	40	n	TLH	N/A	4mo	Generalised pain, nauseau	Postcoital	None	https://www.ncbi.nlm.nih.gov/pmc/articles/PMC8459917/	34589323	10
12	37	n	TLH	3/0 barbed monofilament, running	5y post-hysterectomy, then endometriosis with laparoscopic resection, vagina closed with 2-0 vicryl running stitch, 6we after VCDE	Bloody vaginal discharge	Postcoital	Vaginal cuff dehiscence, without evisceration (peritonuem intact but visible) - second repair undertaken	https://www.ncbi.nlm.nih.gov/pmc/articles/PMC7978248/	33737278	11
13	69	y	TAH + BSO + Cystectomy	Continuous stitches, 2-layer	5mo	Protruding vaginal mass	Postcoital	None	https://www.ncbi.nlm.nih.gov/pmc/articles/PMC7595933/	33145023	12
14	40	n	TLH + BSO	0-monocryl interrupted sutures	3mo	Acute pelvic pain, nauseau, vomiting	Postcoital	None	https://www.ncbi.nlm.nih.gov/pmc/articles/PMC7320773/	32637016	13
15	45		TAH	N/A	53d	Lower back pain, vaginal discharge, vomiting	Postcoital	None	https://www.ncbi.nlm.nih.gov/pmc/articles/PMC7069037/	32164756	14
16	40	n	TLH + BSO	N/A	3mo	Vaginal bleeding, severe abdominal pain	Postcoital	None	https://www.sciencedirect.com/science/article/pii/S0735675719306266?via%3Dihub	31784389	15
17	34	n	TLH	N/A	4mo	Diffuse vaginal bleeding, chest and abdominal pain, pneumoperitoneum	Postcoital	None	https://www.ncbi.nlm.nih.gov/pmc/articles/PMC5702862/	29546009	17
18	39	n	TAH + BSO	N/A	74d	Diarrhoe, abdominal pain	Postcoital	None	https://www.ncbi.nlm.nih.gov/pmc/articles/PMC5752992/	29430311	18
19	60	y	TAH	N/A	2y	Asymptomatic - routine speculum examination	Spontaneous	VCDE 3y post-repair	https://www.ncbi.nlm.nih.gov/pmc/articles/PMC5713808/	29207786	19
20	51		TLH	N/A	6mo	Lower abdominal pain, vaginal bleeding	Postcoital	None	https://www.ncbi.nlm.nih.gov/pmc/articles/PMC5651540/	29059609	20
21	62	y	TAH + BSO	#0 absorable sutures	38d	Vaginal discomfort upon defecation	Strained defecation	None	https://www.jstage.jst.go.jp/article/jnms/84/2/84_90/_pdf/-char/en	28502966	21
22	41	n	Robotic hysterectomy + BSO + lymphadenectomy	N/A	7mo	Abdominal pain, vaginal protrusion	Postcoital	None	https://www.sciencedirect.com/science/article/pii/S1028455917300256?via%3Dihub	28420521	22
23	32	n	TLH	Two interrupted, figure 8 sutures (No. 1 Polyglactin 910)	45d	Pelvic and vaginal pain, vaginal bleeding	Postcoital	None	https://www.ncbi.nlm.nih.gov/pmc/articles/PMC4969087/	27474830	23
24	49	y	TLH	N/A	3mo	Felt protrusion	Strained defecation	None	https://www.ncbi.nlm.nih.gov/pmc/articles/PMC4919793/	27337703	24
25	76	y	TAH	N/A	1y	Pelvic pain, protrusion	Eating	VCDE 2y post-repair	https://www.ncbi.nlm.nih.gov/pmc/articles/PMC4769446/	26921365	25
26	58		TVH	N/A	10y	Felt protrusion	Not clear - steroid intake (possibly unnecessary) 2mo prior	Dysparaeunia 1y post-repair	https://www.ncbi.nlm.nih.gov/pmc/articles/PMC4265380/	25525534	26
27	55		Robotic hysterectomy + BSO	N/A	6mo	Severe pelvic pain	Postcoital	None	https://www.ncbi.nlm.nih.gov/pmc/articles/PMC5558371/	28913030	27
28	44		TLH + BSO, then explorative laparotomy	N/A	9mo	Vaginal discharge	Postcoital	None	https://www.ncbi.nlm.nih.gov/pmc/articles/PMC3862313/	24371706	28
29	45		RA-TLH	0-vicryl suture, running	4mo	Vaginal bulge on valsalva	Postcoital	None	https://www.ncbi.nlm.nih.gov/pmc/articles/PMC3679435/	23708306	29
30	44		RA-TLH	0-vicryl suture, running	9we	Vaginal discharge, sensation of a vaginal bulge	Postcoital	None			29
31	50	n	TAH	N/A	36mo	"Bulging" sensation in vagina	Straining	None	https://www.ncbi.nlm.nih.gov/pmc/articles/PMC3731702/	23567546	30
32	48		RA-TLH + BSO	N/A	59d	Dysparaeunia, abdominal cramping	Postcoital	None	https://www.ncbi.nlm.nih.gov/pmc/articles/PMC2896382/	19622999	31
33	57		RA-radical hysterectomy + BSO	N/A	52d	Diffuse abdominal and rectal pain during intercourse	Postcoital	None			31
34	48	y	TLH	VCP358H, simple running	84d	Lower abdominal pain, vaginal protrusion	Postcoital	None	https://www.ncbi.nlm.nih.gov/pmc/articles/PMC9406508/	36034385	32
35	52	n	TLH	VCP518H, simple running	102d	Lower abdominal pain	Postcoital	None			32
36	54	n	TAH	N/A	324d	Vaginal bleeding, lower abdominal pain	Postcoital	N/A			32
37	52	n	TLH	VCP358H, simple running	80d	Bulging sensation, lower abdominal pain	Postcoital	None			32
38	44	n	TLH	N/A	63d	Vaginal bleeding, lower abdominal pain, vomiting	Postcoital	None			32
39	31	n	LRH (lap rad)	N/A	823d	Vaginal bleeding, lower abdominal pain	Postcoital	None			32
40	50	n	TLH	VCP358H, simple running	135d	Vaginal bleeding, lower abdominal pain	Strenuous activity	None			32
41	42	n	TLH	VCP358H, simple running	79d	Vaginal bleeding	Postcoital	None			32
42	53	y	TLH	VCP518H, simple running	144d	Vaginal bleeding, lower abdominal pain	Postcoital	None			32
43	55	y	TLH	VCP518H, simple running	50d	Asymptomatic	During radiotherapy	None			32
44	44	n	LRH (lap rad)	N/A	105d	Lower abdominal pain, vaginal protrusion	Postcoital	N/A			32
45	39	n	TLH	1-0 Dexon, Interlock	8d	Vaginal bleeding, dizziness, cold sweeat	Strenuous activity (defecation)	None			32
46	44	n	TLH	VCP518H, simple running	86d	Vaginal bleeeding, lower abdominal pain, vaginal discharge	Postcoital	None			32
47	40	n	LRH (lap rad)	VCP518H, simple running	770d	Lower abdominal pain, vaginal protrusion	Postcoital	None			32
48	46		Abd. Hysterectomy + R-SO	Two delayed absorbable polyglactin 910 sutures, one-layer technique	4 weeks	Abdominal pain, vaginal discharge	Strained defecation	None	https://www.ncbi.nlm.nih.gov/pmc/articles/PMC9728080/	36505166	33
49	54	y	TLH + BSO	Vicryl 1 sutures	9mo	Lower abdominal pain, then noticed protrusion	Trauma - grandchild jumped on abdomen	None	https://www.ncbi.nlm.nih.gov/pmc/articles/PMC9240360/	35759985	34
50	91	y	TLH + BSO		1y	Intense pain, felt she had opened her bowel due to trousers feeling heavy	Spontaneous	None	https://www.ncbi.nlm.nih.gov/pmc/articles/PMC6860965/	31799088	35
51	45		TLH		8weeks	Acute severe abdominal pain, retching episodes, felt protrusion	Spontaneous	None mentioned	https://www.ncbi.nlm.nih.gov/pmc/articles/PMC6820829/	31692894	36
52	77	y	TAH		40y	Abdominal pain	Strained defecation	None	https://pubmed.ncbi.nlm.nih.gov/27511756/	27511756	37
53	53		Vaginal hysterectomy		Evisceration 2y after surgery, then again 3y	Vaginal protrusion	Spontaneous	None mentioned	https://www.ncbi.nlm.nih.gov/pmc/articles/PMC4317070/	25667704	38
54	73		N/A		20y	N/A	N/A	N/A	https://pubmed.ncbi.nlm.nih.gov/24662303/	24662303	39
55	56	y	TAH		11mo	Vaginal bleeding, lower abdominal pain, protrusion	Strained defecation	None	https://www.ncbi.nlm.nih.gov/pmc/articles/PMC3670025/	23667228	40
56	53		TAH + BSO		3y	N/A	Postcoital	N/A	https://obgyn.onlinelibrary.wiley.com/doi/10.1111/j.1447-0756.2012.01877.x	22612271	41
57	55		TAH + BSO		5y	N/A	N/A	N/A	https://pubmed.ncbi.nlm.nih.gov/18588620/	18588620	42
58	65	y	TAH	1-0 Vinyl sutures	11weeks	Sudden onset severe abdominal pain, protrusion	Strained defecation	None	https://www.ncbi.nlm.nih.gov/pmc/articles/PMC9276405/	35512082	43
59	78	y	Radical hysterectomy		2y	Severe vaginal pain, protrusion	Whilst walking	None	https://www.ncbi.nlm.nih.gov/pmc/articles/PMC8364788/	34408840	44
60	97	y	TAH + BSO		17y, however 15y ago posterior vaginal wall prolapse	Severe abdominal pain, vomiting	N/A	None	https://www.ncbi.nlm.nih.gov/pmc/articles/PMC8052158/	33880291	45
61	80	y	TAH + BSO		6y	Severe abdominal pain, protrusion	N/A	None	https://pubmed.ncbi.nlm.nih.gov/29560677/	29560677	46
62	63	y	Robotic TH + bilateral lymph node disection		10d	Acute onset perineal pain, protrusion	Strained defecation	None	https://link.springer.com/article/10.1007/s11701-017-0688-y	28243822	47
63	66	y	TAH		30y	Vaginal bleeding, protrusion	N/A	After 6-8 weeks vaginal wall prolapse, fixed by sacrocolpoplexy	https://www.ncbi.nlm.nih.gov/pmc/articles/PMC3649544/	24960134	48
64	40	n	TAH		2y	Vaginal bleeding, progressive lower abdominal pain	Postcoital	None	https://www.ncbi.nlm.nih.gov/pmc/articles/PMC3083337/	21486457	49
65	50	n	TLH + pelvic lymphadenectomy	Interrupted extracorporeal suture (absorbable glyconate monofilament Monosyn 0)	7months	Protrusion	Strained defecation	None	https://www.ajog.org/article/S0002-9378(09)02252-2/fulltext	20110081	50
66	40	n	Radical hysterectomy + pelvic lymphadenectomy	Interrupted 1-0 Vicryl suture	7y	Severe abdominal pain, protrusion	Strained defecation	None	https://www.ncbi.nlm.nih.gov/pmc/articles/PMC2676496/	19471666	51
67	70	y	Vaginal hysterectomy		4y	Protrusion, acute onset lower abdominal pain	Strained defecation	None	https://link.springer.com/article/10.1007/s00404-008-0820-3	18958482	52
68	42	n	TAH		6mo	N/A	N/A	N/A	https://www.jmig.org/article/S1553-4650(07)01019-9/abstract	18262161	53
69	42	n	Abd. Hysterectomy	Absorbable 1-0 Vicryl sutures, continuous	8weeks	Bleeding, lower abdominal pain	Postcoital	None	https://link.springer.com/article/10.1007/s00404-004-0709-8	15856268	54
70	87	y	Vaginal hysterectomy		15y	Protrusion	Strained defecation	None	https://www.sciencedirect.com/science/article/pii/S0029784402023360?via%3Dihub	12738100	55
71			TVH		10mo	Progressive abdominal and shoulder pain	Postcoital	N/A	https://pubmed.ncbi.nlm.nih.gov/11933691/	11933691	56
72	38	n	TAH		3d	Protrusion	Strained defecation	None	https://www.sciencedirect.com/science/article/pii/S002978449900530X?via%3Dihub	10546770	57
73	33	n	Radical hysterectomy + pelvic lymphadenectomy		5mo	Protrusion	Postcoital	None	https://www.sciencedirect.com/science/article/pii/S002978449900530X?via%3Dihub	10546770	57
74	25	n	Vaginal hysterectomy		8weeks	Tearing senstation in vagina, protrusion	Postcoital	None	https://www.sciencedirect.com/science/article/pii/S002978449900530X?via%3Dihub	10546770	57
75	45	n	Radical hysterectomy + pelvic lymphadenectomy		8d	N/A	N/A	N/A	https://www.gynecologiconcology-online.net/article/S0090-8258(98)95294-5/abstract	10094900	58
76	48	n	TAH		11weeks	Vaginal bleeding, felt protrusion	Strained defecation	None	https://www.ncbi.nlm.nih.gov/pmc/articles/PMC10924860/	38465025	59
77	38	n	TLH	Absorbable barbed contiuous	420d	Abdominal pain and vaginal discharge	N/A	N/A	https://www.sciencedirect.com/science/article/pii/S1015958423018134?via%3Dihub	38042658	60
78	33	n	TLH	Absorbable suture in interrupted fashion	60d	Abdominal pain post-coitus and vaginal discharge	Postcoital	N/A	https://www.sciencedirect.com/science/article/pii/S1015958423018134?via%3Dihub	38042658	60
79	42	n	TLH + BSO	Absorbable suture continuous	252d	Abdominal pain post-coitus and vaginal bleeding	Postcoital	N/A	https://www.sciencedirect.com/science/article/pii/S1015958423018134?via%3Dihub	38042658	60
80	45	n	TLH	Absorbable suture in interrupted fashion	62d	Abdominal pain	N/A	N/A	https://www.sciencedirect.com/science/article/pii/S1015958423018134?via%3Dihub	38042658	60
81	40	n	TLH		2mo	Heavy vaginal bleeding	Coitus	None	https://www.ncbi.nlm.nih.gov/pmc/articles/PMC8213908/	34178197	61
82	40	n	TLH + BSO		11weeks	Vaginal bleeding, acute abdominal pain	Coitus	None	https://www.ncbi.nlm.nih.gov/pmc/articles/PMC8213908/	34178197	61
83	79	y	VH		40y	Vaginal protrusion	Strained defecation	None	https://www.ncbi.nlm.nih.gov/pmc/articles/PMC11074861/	38716136	62
84	78	y	TAH + BSO, anterior colporraphy and urethropexy		6mo	Vaginal protrusion, prolaps felt whilst lifting heavy things	None	Superficial SSI	https://www.ncbi.nlm.nih.gov/pmc/articles/PMC11142900/	38827941	63
85	84	y	VH		2y	Sudden onset of abdominal pain, sensation of vaginal protrusion	N/A	None	https://www.ncbi.nlm.nih.gov/pmc/articles/PMC11433708/	39336429	64
86	48	n	TAH		3mo	Prolapse, pain	Coitus	None	https://www.ncbi.nlm.nih.gov/pmc/articles/PMC10987206/	38572288	65			Mean Age	52.0568
87	68	y	RA-TLH		36d	Vaginal bleeding	N/A	None	https://ncbi.nlm.nih.gov/pmc/articles/PMC11126945/	38799231	66			Median Age	50
